# Supplementary material for: Presence of the Extended-Spectrum-β-Lactamase and Plasmid-Mediated AmpC-Encoding Genes in Escherichia coli from Companion Animals—A Study from a University-Based Veterinary Hospital in Taipei, Taiwan
Source: Antibiotics (Basel). 2021 Dec 15;10(12):1536. doi: 10.3390/antibiotics10121536 (PMC8698527; doi:10.3390/antibiotics10121536)
Supplement: Supplementary file 1 [file antibiotics-10-01536-s001.zip]

Archive with 1 entries (1 files):
- antibiotics-1444807-supplementary.pdf
